# Supplementary material for: Effect of Tetrahedrally Coordinated Al on the Surface Acidity of Mg-Al Binary Mixed Oxides
Source: Molecules. 2023 Aug 15;28(16):6072. doi: 10.3390/molecules28166072 (PMC10459910; doi:10.3390/molecules28166072)
Supplement: Supplementary file 1 [file molecules-28-06072-s001.zip]

Archive with 1 entries (1 files):
- molecules-2508341-supplementary.pdf
